# Supplementary material for: Evidence for the Need to Evaluate More Than One Source of Extracellular Vesicles, Rather Than Single or Pooled Samples Only, When Comparing Extracellular Vesicles Separation Methods
Source: Cancers (Basel). 2021 Aug 10;13(16):4021. doi: 10.3390/cancers13164021 (PMC8392213; doi:10.3390/cancers13164021)
Supplement: Supplementary file 1 [file cancers-13-04021-s001.zip]

Archive with 1 entries (1 files):
- cancers-1320406-supplementary.pdf
